# Supplementary material for: Preparation of High Elongation and Low Hysteresis Conductive Hydrogels Strain Sensor Using Flake-like PEDOT Particles as Conductive Fillers
Source: Gels. 2026 Jun 15;12(6):536. doi: 10.3390/gels12060536 (PMC13299653; doi:10.3390/gels12060536)
Supplement: Supplementary file 1 [file gels-12-00536-s001.zip]

Archive with 1 entries (1 files):
- gels-4338747-supplementary.pdf
